# Supplementary material for: Increase in the OCT angiographic peripapillary vessel density by ROCK inhibitor ripasudil instillation: a comparison with brimonidine
Source: Graefes Arch Clin Exp Ophthalmol. 2018 Mar 8;256(7):1257–64. doi: 10.1007/s00417-018-3945-5 (PMC6006239; doi:10.1007/s00417-018-3945-5)
Supplement: Supplementary file 5 — (XLSX 69kb) [file 417_2018_3945_MOESM3_ESM.xlsx]

## Sheet: Sheet1
Name	gender	Side	Drug	previous prescription	method of prescrition	age	system Dis	past ope	quality of image	Diag	mean IOP	BCVA	LogMAR	Ref SQRE	MD	mean GLV	mean cpNFLT	NFLD	perfusion pressure	Pre treatment			pre-treatment PLFI			post IOP	quality of image			Post treatment			post/pre % change			Pre-post			PLFI mean			PLFI change			PLFI Pre-post			GLV post
																		NFLD	PP mean	mean SS	mean VD	mean VD/SS	mean PLFI	mean PLFI/UA	mean PLFI/UA/SS	3 mean		PP	ΔPP	SS mean	VD mean	VD/SS mean	SS change	VD change	VD/SS change	ΔSS	ΔVD	ΔVD/SS	PLFI mean	PLFI/UA mean	PLFI/UA/SS mean	PLFI change	PLFI/UA post/pre % change	PLFI/UA/SS % change	ΔPLFI	ΔPLFI/UA	ΔPLFI/UA/SS*1000	GLV mean	% change
NT	M	L	Br	Lum Azp	add	76	HT	PI, GMS	good	POAG	22	1.5	-0.176091	3.25	-18.82	26.134	61	+	43.5556	63	38	0.603175	0.584	0.429091	0.00681097	12	good	60.2222	-16.6667	61	39	0.639344	-3.1746	2.63158	5.99655	2	-1	-0.0361697	0.772	0.44043	0.00722016	32.1918	2.64244	6.00777	-0.188	-0.0113385	-0.409187	20.183	-22.7711
RM	F	L	Bri	no	new	78	HT,angina	no	fair	POAG	26	0.5	0.30103	-0.125	-9.26	27.829	62	+	35.7778	49	26.6667	0.541258	1.463	0.530117	0.0108023	19	poor	40.4444	-4.66667	43.3333	21	0.48427	-11.5646	-21.25	-10.5289	5.66667	5.66667	0.0569886	1.22	0.464417	0.0107209	-16.6097	-12.3936	-0.753561	0.243	0.0657007	0.081402	25.458	-8.51989
TM	M	L	Bri	no	add	49	no	no	good	POAG	14	1.5	-0.176091	-4	-4.89	19.375	71	+	NA	62.6667	39	0.622914	1.573	0.706413	0.011283	13	good			60	31.6667	0.528127	-4.25532	-18.8034	-15.2167	2.66667	7.33333	0.094787	1.398	0.672703	0.0112392	-11.1252	-4.77207	-0.388565	0.175	0.0337105	0.0438419	19.784	2.11097
SH	F	R	Bri	Lum	add	55	no	no	good	POAG	17	1.5	-0.176091	-8	-10.19	24.445	76	+	NA	61	47	0.770492	1.466	0.685245	0.0112335	13	good			61	36	0.590164	0	-23.4043	-23.4043	0	11	0.180328	0.974	0.692472	0.011352	-33.5607	1.05458	1.05458	0.492	-0.00722646	-0.118467	24.215	-0.940888
DM	F	R	Bri	no	new	36	no	no	good	POAG	25	1.5	-0.176091	-2.5	0.69	1.466	98	-	NA	78.6667	53	0.673546	1.88267	0.736962	0.00936712	17	good			62	46	0.741935	-21.1864	-13.2075	10.1536	16.6667	7	-0.0683893	1.641	0.641158	0.0103413	-12.8364	-12.9999	10.3995	0.241667	0.0958041	-0.974135	0.86	-41.337
KT	M	R	Bri	no	new	26	no	no	good	POAG	18	1.5	-0.176091	-3.75	-9.89	19.247	81	+	NA	70	49	0.7	1.595	0.772592	0.011037	16	good			73	41	0.561644	4.28571	-16.3265	-19.7652	-3	8	0.138356	1.008	0.719531	0.00985659	-36.8025	-6.86788	-10.6952	0.587	0.0530607	1.18043	19.405	0.820907
OT	M	R	Bri	no	new	85	bundle branch block	PI	good	POAG	17	1.2	-0.0791812	24.87	0.98	12.9585	84	-	NA	60	42	0.699716	0.918333	0.631004	0.0105278	14	fair			67	48	0.716418	11.6667	14.2857	2.38694	-7	-6	-0.0167018	1.457	0.758579	0.0113221	58.657	20.2178	7.54506	-0.538667	-0.127575	-0.794325	12.497	-3.56137
US	M	L	Bri	Tap	add	77	HT	no	fair	POAG	23	1.5	-0.176091	-3.25	-0.96	19.739	71	+	50.6667	50	30	0.6	0.758	0.469219	0.00938438	19.6667	fair	60.8889	-10.2222	53	29	0.54308	6	-3.33333	-9.48668	-3	1	0.0569201	0.806	0.503347	0.00938858	6.33245	7.2733	0.0448115	-0.048	-0.0341277	-0.00420528	19.6507	-0.447507
WT	M	R	Bri	no	new	76	no	PID-lec	good	POAG	10	1	0	-4.25	-14.21	38.252	57	+	50.4444	55	28	0.509091	1.338	0.543495	0.00988172	7	good	52.4444	-2	52	27	0.519231	-5.45455	-3.57143	1.99176	3	1	-0.0101399	0.932	0.508433	0.00977755	-30.3438	-6.45121	-1.05417	0.406	0.035062	0.10417	37.282	-2.53582
MO	M	R	Bri	X	add	69	HT	PI	good	POAG	22	1.2	-0.0791812	-7.125	-5.49	28.045	60.5	+	68.4444	50	28.5	0.570028	0.976	0.640659	0.0128103	17	fair			50	28	0.56	0	-1.75439	-1.75921	0	0.5	0.010028	1.268	0.728248	0.014565	29.918	13.6717	13.6971	-0.292	-0.0875889	-1.75464	27.453	-2.11089
TY	M	R	Bri	Bri	add	75	no	PID-lec	good	POAG	19	0.8	0.09691	1.5	-19.55	27.864	55	+	53.5556	54	25.5	0.4742	0.741	0.431167	0.00796419	15	good	52.4444	1.11111	64.6667	38.6667	0.597702	19.7531	51.634	26.0442	-10.6667	-13.1667	-0.123501	1.131	0.570096	0.00882481	52.6316	32.2217	10.8061	-0.39	-0.138929	-0.860619	28.789	3.3197
IA	F	L	Bri	no	new	57	HT	no	good	POAG	20	1	0	-2.75	-6	18.95	81	+	57.7778	46	27	0.586957	0.946	0.564423	0.0122701	14.5	good	60.4444	-2.66667	56	38.5	0.686922	21.7391	42.5926	17.0311	-10	-11.5	-0.0999653	1.427	0.678383	0.0119015	50.8457	20.1906	-3.00409	-0.481	-0.11396	0.368603	12.886	-32
ST	F	L	Bri	Tr	add	45	no	no	good	POAG	11	1.5	-0.176091	-3.25	-2.58	16.896	63	+	NA	63	40	0.634921	0.732	0.642912	0.010205	13	good	40		62	39	0.629032	-1.5873	-2.5	-0.927419	1	1	0.00588838	0.625	0.565189	0.00911595	-14.6175	-12.0893	-10.6713	0.107	0.0777233	1.08901	19.841	17.4302
KY	M	R	Bri	Tap,Azp	add	76	HT	PI	good	OH	23	0.7	0.154902	IOL	-19.93	10.833	76	±	51.1111	49	27	0.55102	0.967	0.465757	0.00950525	20	fair	53.1111	-2	55	32.5	0.585349	12.2449	20.3704	6.23009	-6	-5.5	-0.0343291	1.342	0.549606	0.00995873	38.7797	18.0025	4.7708	-0.375	-0.0838481	-0.453476	10.561	-2.51085
YS	F	R	Bri	no	new	36	no	no	good	OH	21	1.5	-0.176091	-7.625	0.75	1.794	85	-	28.2222	61	37	0.606557	0.756	0.729328	0.0119562	16	good	42	-13.7778	56	32	0.571429	-8.19672	-13.5135	-5.79151	5	5	0.0351288	1.065	0.712192	0.0127177	40.873	-2.34954	6.36925	-0.309	0.0171359	-0.76152	2.283	27.2575
MY	F	R	Bri	no	new	82	HT	PI	fair	OH	23.5	0.6	0.221849	-1.125	-0.91	6.229	98	-	63.6667	44	25	0.568182	0.801	0.502077	0.0114108	20	fair	56.6667	7	53	32	0.588	20.4545	28	3.488	-9	-7	-0.0198182	0.998	0.585	0.0109	24.5943	16.5161	-4.47671	-0.197	-0.0829235	0.51083	6.856	10.0658
FT	M	R	Bri	Lum	add	54	no	lect, P+I	fair	POAG	25	0.5	0.30103	-7.25	-26.44	38.974	54	+	35.3333	60	32	0.533333	0.669	0.419997	0.00699995	16	fair	45.7778	-10.4444	58	28.5	0.490782	-3.33333	-10.9375	-7.97837	2	3.5	0.0425513	1.1475	0.435919	0.00748945	71.5247	3.79089	6.99288	-0.4785	-0.0159216	-0.489498	39.324	0.898035
FK	M	L	Bri	no	new	73	no	no	fair	POAG	23	1.5	-0.176091	2.25	-2.66	7.828	97	-	39.1111	46	34	0.73913	1.174	0.580782	0.0126257	17	good	42.4444	-3.33333	50.5	40.5	0.801961	9.78261	19.1176	8.50058	-4.5	-6.5	-0.0628303	1.4815	0.597333	0.0118328	26.1925	2.84983	-6.28001	-0.3075	-0.0165513	0.792894	7.399	-5.48033
MK	M	R	Bri	no	new	83	no	no	fair	POAG	15	0.9	0.0457575	0.375	-6.91	9.161	85	?	42.2222	48	22	0.458333	0.939	0.427998	0.00891663	13	fair	47.7778	-5.55556	42	13	0.309524	-12.5	-40.9091	-32.4675	6	9	0.14881	0.784	0.355212	0.00845744	-16.5069	-17.0061	-5.14983	0.155	0.0727858	0.459191	8.997	-1.7902
NJ	F	R	Bri	no	new	72	HT	PI	good	OH	20	0.9	0.0457575	1	-1.81	NA	96	-	31.7778	70	48	0.685714	1.048	0.767742	0.0109677	13	good	62.4444	-30.6667	68	48	0.705882	-2.85714	0	2.94118	2	0	-0.0201681	1.319	0.775819	0.0114091	25.8588	1.05196	4.02408	-0.271	-0.00807635	-0.441351	6.239
HI	F	R	Bri	no	new	42	no	no	good	OH	22	1.5	-0.176091	-10.75	-1.07	10.569	82	-	53.7778	51	35	0.686275	1.572	0.640057	0.0125501	15	good	44.4444	9.33333	57	40	0.701754	11.7647	14.2857	2.25564	-6	-5	-0.0154799	1.653	0.711447	0.0124815	5.15267	11.1537	-0.546727	-0.081	-0.0713898	0.068615	10.381	-1.77879
KH	F	R	Bri	no	new	51	HT	no	good	OH	26	1.2	-0.0791812	-6.125	NY	5.997	89	-	77.7778	52	36	0.692308	0.807	0.551175	0.0105995	19	good	60	17.7778	63	49	0.777778	21.1538	36.1111	12.3457	-11	-13	-0.0854701	1.513	0.772742	0.0122657	87.4845	40.199	15.7198	-0.706	-0.221567	-1.66623	6.271	4.56895
HA	M	R	Bri	no	new	82	no	no	fair	POAG	26	0.7	0.154902	-1.625	-1	13.599	77	+	43.1111	45	28	0.622222	1.401	0.578748	0.0128611	21	fair	50.2222	-7.11111	45	23	0.511111	0	-17.8571	-17.8571	0	5	0.111111	1.184	0.442185	0.00982633	-15.4889	-23.5964	-23.5964	0.217	0.136564	3.03475	13.091	-3.73557
N						23					23	23	23	22	22	22	23		17	23	23	23	23	23	23	23		17	16	23	23	23	23	23	23	23	23	23	23	23	23	23	23	23	23	23	23	23	22
mean						63.2609					20.3696	1.13913	-0.0294052	-1.82977	-7.27955	17.5538	76.5		48.6078	56.0145	34.6812	0.614321	1.09161	0.58465	0.0105205	15.6594		51.281	-4.61806	57.0652	34.8406	0.601802	2.81457	1.81133	-1.99207	-1.05072	-0.15942	0.0125189	1.18026	0.603497	0.0105637	15.7889	4.01349	0.905007	-0.0886522	-0.0188468	-0.0432138	16.5089	-2.86582
SD						17.8458					4.63244	0.373849	0.165286	7.00138	7.91886	10.7091	14.2247		13.3385	9.2324	8.70373	0.0829011	0.367189	0.114733	0.00173535	3.29619		7.87108	11.1452	7.90198	9.18242	0.111683	11.6906	23.1694	13.7514	6.57003	7.14752	0.0815423	0.288628	0.124542	0.00174219	35.4553	15.8469	8.90754	0.355141	0.0871408	1.01318	10.4874	14.4921
P between pre and post																										0.000259671		0.481836		0.680404	0.952087	0.668099							0.367617	0.596186	0.933216							0.742501
NM	F	R	Ripas	Tap,Azp	add	64	no	D-lec	good	POAG	23	1.2	-0.0791812	-6	0.51	13.03	94.6	-	42.6667	63.6667	42	0.658211	1.2015	0.73542	0.0117782	22.6667	good	40.8889	1.77778	63.3333	45.3333	0.715726	-0.52356	7.93651	8.73802	0.333333	-3.33333	-0.0575146	1.26367	0.705139	0.0111388	5.17409	-4.11755	-5.42902	-0.0621667	0.0302813	0.639442	7.142	-45.188
NF	M	R	Ripas	Duo,Azp	add	67	no	no	good	POAG	20	1	0	-8	-4.41	23.662	61	+	39.7778	45	27	0.6	0.952	0.498191	0.0110709	19.5	good	59.3333	-19.5556	58	41	0.707701	28.8889	51.8519	17.9502	-13	-14	-0.107701	1.1355	0.629476	0.010849	19.2752	26.3524	-2.00471	-0.1835	-0.131285	0.221939	22.765	-3.79089
HM	F	R	Ripas	Xal,Azp	add	72	no	PID-lec	poor	POAG	21	1.2	-0.0791812	-0.75	-8.63	9.954	74	+	44.4444	43	16	0.372093	1.126	0.497383	0.011567	20	good			63	39	0.61956	46.5116	143.75	66.5066	-20	-23	-0.247467	1.16	0.664158	0.0105488	3.01954	33.5305	-8.80311	-0.034	-0.166775	1.01826	9.389	-5.67611
KA	F	R	Ripas	no	new	71	no	PI	good	POAG	21	1.5	-0.176091	-0.25	-1.76	23.267	79	+	NA	68	46	0.676471	1.464	0.733197	0.0107823	20	good			63	49	0.777778	-7.35294	6.52174	14.9758	5	-3	-0.101307	2.007	0.73369	0.0116459	37.0902	0.0672577	8.0091	-0.543	-0.000493132	-0.863567	21.679	-6.82512
MY	M	R	Ripas	no	new	78	HT	PID-lec	good	OH	21	1.5	-0.176091	1.75	-0.65	1.495	99	-	68.2222	70	50	0.714286	2.471	0.775278	0.0110754	17	good			71	45	0.633803	1.42857	-10	-11.2676	-1	5	0.0804829	0.852	0.669282	0.0094265	-65.52	-13.672	-14.8879	1.619	0.105996	1.64889	1.278	-14.5151
ON	F	L	Ripas	X	add	70	no	no	fair	POAG	16	1	0	-0.625	-5.01	7.045	88	+	70.6667	47	22	0.468085	0.788	0.452668	0.00963123	15	fair	71.3333	-0.666667	49	24	0.489796	4.25532	9.09091	4.63822	-2	-2	-0.0217108	0.68	0.548634	0.0111966	-13.7056	21.2001	16.2531	0.108	-0.0959658	-1.56537	6.695	-4.96806
HM	M	R	Ripas	Tr	add	73	prostata hypertrophy	no	good	POAG	21	1.5	-0.176091	0.75	-2	13.644	71	+	59.5556	54	39	0.722222	0.888	0.495541	0.00917669	19	good	60.2222	-0.666667	64	44	0.6875	18.5185	12.8205	-4.80769	-10	-5	0.0347222	1.1745	0.611801	0.0095594	32.2635	23.4612	4.17041	-0.2865	-0.11626	-0.382706	13.532	-0.820874
FY	M	L	Ripas	no	new	82	HT	PI	good	POAG	19	1.2	-0.0791812	1.125	0.6	11.216	83	-	54.6667	61	34	0.557377	1.409	0.596667	0.00978142	17	good	58.4444	-3.77778	72.6667	39.6667	0.545737	19.1257	16.6667	-2.08839	-11.6667	-5.66667	0.0116402	1.774	0.702925	0.0096763	25.9049	17.8086	-1.07474	-0.365	-0.106258	0.105125	13.389	19.3741
MH	F	L	Ripas	X,Azp	add	53	no	no	fair	POAG	22	0.9	0.0457575	-8.25	-7.84	34.743	56	+	42.8889	50	19	0.38	1.018	0.643203	0.0128641	15	good	32.2222	10.6667	45	23.5	0.512066	-10	23.6842	34.7543	5	-4.5	-0.132066	0.8465	0.538982	0.0121041	-16.8468	-16.2034	-5.90796	0.1715	0.104221	0.760003	35.0415	0.859166
IT	F	R	Ripas	Xal,Azp	add	72	no	P+L+lect	good	POAG	20	1.5	-0.176091	1.75	0.24	2.403	97	-	NA	54	35	0.648148	1.714	0.708262	0.013116	18	Good			58	38	0.650735	7.40741	8.57143	0.39916	-4	-3	-0.00258715	1.111	0.65116	0.0113231	-35.1809	-8.06224	-13.6697	0.603	0.0571018	1.79291	2.4505	1.9767
TS	F	R	Ripas	Xal	add	75	HT	no	good	POAG	28	1.2	-0.0791812	0.25	-6.37	14.245	66	+	42.4444	55	25	0.454545	1.025	0.566167	0.0102939	16	fair	55.5556	-13.1111	51	23.5	0.46	-7.27273	-6	1.2	4	1.5	-0.00545455	1.2695	0.572479	0.0112241	23.8537	1.11479	9.03611	-0.2445	-0.00631157	-0.930172	13.3685	-6.15304
OM	F	L	Ripas	Tr	add	75	no	PIGSL	good	POAG	26	1.2	-0.0791812	0.5	-9.08	19.059	67	+	34.2222	67	38	0.566845	0.9015	0.633613	0.00946096	19.5	good	40.67	-6.44778	55	22	0.5	-17.9104	-42.1053	-11.7925	12	16	0.0668449	1.493	0.564	0.0108	65.6129	-10.9867	14.1533	-0.5915	0.0696131	-1.33904	23.78	24.7704
MH	F	R	Ripas	no	new	75	HT	no	poor	POAG	21	1.2	-0.0791812	2	-17.83	39.895	62	+	60.6667	53	21	0.396226	1.663	0.596921	0.0112627	17.6667	fair	64	-3.33333	54.3333	26.3333	0.484968	2.51572	25.3968	22.3966	-1.33333	-5.33333	-0.0887413	1.83967	0.609604	0.0112467	10.6234	2.12473	-0.142078	-0.176667	-0.012683	0.0160017	39.475	-1.05276
SK	F	L	Ripas	no	new	62	no	PID-lec	fair	POAG	15	0.8	0.09691	-6.5	-10.8	38.4675	51.5	+	57.3333	49	20	0.408163	1.0545	0.606445	0.0118566	16	fair	52.8889	4.44444	59	36	0.610169	20.4082	80	49.4915	-10	-16	-0.202006	1.216	0.630385	0.0106845	15.3153	3.94756	-9.8857	-0.1615	-0.0239398	1.17211	38.8	0.864366
US	F	R	Ripas	Tr	add	81	HT	PID-lec	fair	POAG	22	0.7	0.154902	3.625	-3.5	12.821	89	+	46	45	26	0.577778	1.033	0.535516	0.0119004	19	good	37.33	8.67	57	40	0.70077	26.6667	53.8462	21.2872	-12	-14	-0.122993	1.0635	0.677961	0.0118879	2.95257	26.5996	-0.105008	-0.0305	-0.142445	0.0124963	13.948	8.79027
YY	M	L	Ripas	Lum	add	61	HT	PI	fair	POAG	23	1.5	-0.176091	-11.125	-4.95	11.04	69	+	52.2222	43	15	0.348837	0.816	0.495389	0.0115207	19	good	52.8889	-0.666667	52	29.5	0.567778	20.9302	96.6667	62.763	-9	-14.5	-0.218941	0.7635	0.577097	0.0111049	-6.43382	16.4937	-3.60925	0.0525	-0.0817082	0.41581	10.158	-7.98913
TT	F	L	Ripas	no	new	59	no	no	fair	POAG	18	1	0	-13.625	-5.25	16.086	91	+	53.7778	66	42	0.636364	2.076	0.742043	0.0112431	16	good	55.1111	-1.33333	53.5	32	0.597643	-18.9394	-23.8095	-6.08475	12.5	10	0.0387211	1.7195	0.654777	0.0122481	-17.1724	-11.7602	8.93905	0.3565	0.087266	-1.00502	17.8145	10.7454
NR	F	R	Ripas	no	new	43	no	no	good	POAG,PPG	18	1.5	-0.176091	-5.125	-1.15	16.886	77	+	35.1111	69	53	0.768116	1.036	0.759099	0.0110014	13	good	36	-0.888889	64	48	0.75	-7.24638	-9.43396	-2.35849	5	5	0.0181159	1.218	0.762597	0.0119156	17.5676	0.46083	8.30933	-0.182	-0.00349815	-0.914145	17.305	2.48135
IK	M	R	Ripas	no	new	68	prostata hypertrophy	no	good	OH	22	1	0	1.375	-3.3	7.025	89	-	60	61	37	0.606557	1.57	0.635085	0.0104112	15.5	good	57.3333	2.66667	70.5	45	0.639102	15.5738	21.6216	5.36539	-9.5	-8	-0.0325442	1.27	0.693153	0.00983212	-19.1083	9.14324	-5.56243	0.3	-0.0580674	0.579117	5.512	-21.5374
TM	F	R	Ripas	X,Azp	add	59	HT	D-lec	fair	PPG	23	1.5	-0.176091	-1.125	-2.35	2.615	110	-	60.8889	50	32	0.64	1.479	0.583613	0.0116723	22	good	65.7778	-4.88889	59	41	0.694915	18	28.125	8.58051	-9	-9	-0.0549153	1.406	0.647516	0.0109749	-4.93577	10.9496	-5.97495	0.073	-0.0639031	0.697412	4.034	54.2639
TY	M	R	Ripas	no	new	74	no	PI	good	OH	25	1.5	-0.176091	-10.125	3.22	15.914	67	±	50.4444	59	36	0.610169	1.862	0.817692	0.0138592	17	good	56.4444	-6	57.5	32	0.557018	-2.54237	-11.1111	-8.71101	1.5	4	0.0531519	1.2575	0.781686	0.0135966	-32.4651	-4.40336	-1.89506	0.6045	0.036006	0.26264	14.6745	-7.78874
SM	F	L	Ripas	Azp	add	56	no	PI	poor	POAG	20	1.5	-0.176091	-5.875	-8.74	29.077	62	+	48.2222	53	26	0.490566	0.947	0.689322	0.0130061	18	fair	40.2222	8	54	32	0.592593	1.88679	23.0769	20.7977	-1	-6	-0.102027	1.123	0.678828	0.0125709	18.585	-1.52237	-3.34603	-0.176	0.010494	0.435187	26.794	-7.85157
KJ	F	R	Ripas	Tap,Azp	add	67	no	no	good	OH	19	1.5	-0.176091	0.625	0.21	4.234	96	-	54.2222	58	43	0.741379	1.02	0.667569	0.0115098	21	good	55.1111	-0.888889	65	50	0.769231	12.069	16.2791	3.75671	-7	-7	-0.0278515	1.471	0.679612	0.0104556	44.2157	1.80401	-9.1595	-0.451	-0.012043	1.05424	5.08	19.9811
NF	F	L	Ripas	Mikeruna	add	75	HT	no	fair	OH	22	0.9	0.0457575	0.125	-5.02	0.757	101	-	58.6667	46	27	0.586957	0.94	0.552529	0.0120115	27	good	64.4444	-5.77778	56	34	0.607143	21.7391	25.9259	3.43915	-10	-7	-0.0201863	0.893	0.607725	0.0108522	-5	9.98957	-9.65142	0.047	-0.0551953	1.15928	0.592	-21.7966
N						24					24	24	24	24	24	24	24		22	24	24	24	24	24	24	24		20	20	24	24	24	24	24	24	24	24	24	24	24	24	24	24	24	24	24	24	24	24
mean						68					21.0833	1.22917	-0.0788614	-2.64583	-4.3275	15.3575	79.1708		51.6869	55.4028	32.125	0.567892	1.26894	0.625701	0.0113272	18.3264		52.8111	-1.58889	58.9514	36.6597	0.619655	8.08907	22.8905	12.4971	-3.54861	-4.53472	-0.0517639	1.25031	0.649694	0.0111193	4.37853	5.59666	-1.34326	0.0186319	-0.0239939	0.207952	15.1957	-0.493607
SD						9.38547					2.91796	0.266179	0.101299	4.86777	4.6197	11.2818	16.123		9.98733	8.72831	10.7756	0.125455	0.436788	0.103139	0.00118216	2.98607		11.114	7.07751	6.97519	8.70858	0.0931728	16.0398	39.9713	21.7145	8.25023	8.68754	0.0895404	0.339986	0.0642081	0.000985226	28.4996	13.9935	8.49074	0.461309	0.0790685	0.930367	11.3384	18.7273
t-test						0.257703					0.5287	0.345021	0.220406	0.646215	0.125843	0.50276	0.55072		0.414616	0.816437	0.376982	0.143209	0.139755	0.20326	0.0680314	0.00560992		0.637788	0.327944	0.389729	0.489335	0.554082	0.205855	0.0330485	0.00926273	0.258251	0.0664651	0.0135553	0.45132	0.114761	0.182769	0.229344	0.717977	0.380366	0.377879	0.832886	0.380437	0.682483	0.63553
P between pre and post																										0.00225563		0.731663		0.126576	0.115678	0.111471							0.86974	0.338345	0.511269							0.960682
t-test Ripas normal		0.000492849			2.3876e-06					0.07611	0.516831	2.70145e-05	1.96801e-06	2.20938e-07					0.00263718				8.63644e-06
t-test normal Brim		0.172119			0.00133676					0.013218	0.977978	4.08416e-05	3.28395e-08	6.71611e-07					9.38515e-05				1.34934e-07
name	gender	age	side	disease	IOP	Drug	quality of image	SS index	Decimal VA	logMar	Ref（S equivalent)	MD	GCC GLV	VD % 80μ	PLFI 50-250um mm2	RLFI flow area mm2	disc radius	Disc area	PLFI/UA	shape of disc	VDI/SS	PLFI/UA/SS	cpNFLT
MC	F	45	R	normal	17	no	good	60	1.5	-0.176091	-3	0.74	0.409	39	1.152	0.137	0.683116	1.46527	0.786202	obal + beta	0.65	0.0131034	111
BK	M	56	R	normal	14	no	good	68	1.5	-0.176091	-4.25	0	0.893	52	1.033	0.226	0.640086	1.28649	0.80296	myopic	0.764706	0.0118082	87
MR	F	55	R	normal	12	no	good	76	1.2	-0.0791812	-4	-0.85	1.492	57	1.144	0.298	0.659319	1.36496	0.838118	round +PPA	0.75	0.0110279	103
KN	F	47	R	normal	15	no	good	70	1.5	-0.176091	-2	-0.04	0.247	55	0.923	0.226	0.651041	1.3309	0.693514	round +PPA	0.785714	0.00990735	99
TM	F	69	R	normal	15	no	good	49	1.2	-0.0791812	2	-0.1	5.102	37	1.634	0.162	0.926163	2.69342	0.606663	large round	0.755102	0.0123809	88
IY	F	49	R	normal	21	no	good	76	1.2	-0.0791812	-3.25	-0.35	9.0273	48	1.185	0.516	0.671341	1.41519	0.837341	myopic	0.631579	0.0110176	90
GD	F	45	R	normal	19	no	good	70	1.5	-0.176091	-4.25	0.15	2.139	46	0.969	0.268	0.668483	1.40317	0.690579	round +PPA	0.657143	0.00986541	93
AC	F	49	R	normal	12	no	good	61	1.5	-0.176091	-2.25	-0.02	2.336	53	1.378	0.362	0.796154	1.99032	0.69235	oval+PPA	0.868852	0.01135	103
GA	F	54	R	normal	20	no	good	82	1.2	-0.0791812	-7.25	-0.05	5.384	50	1.825	1.017	0.828979	2.15783	0.845758	halo	0.609756	0.0103141	89
KM	F	72	L	normal	14	Tr	good	57	1.5	-0.176091	IOL+1	-0.22	6.946	35	1.142	0.613	0.788668	1.95307	0.58472	round	0.614035	0.0102582	98
NS	F	50	R	normal	14	no	good	82	1.5	-0.176091	-0.5	0.01	1.057	51	1.39	0.492	0.729632	1.67162	0.831529	emm nohalo	0.621951	0.0101406	105
TK	F	52	R	normal	19	no	good	70	1.5	-0.176091	0.625	0.81	1.675	49	1.546	0.433	0.81122	2.06636	0.748174	oval	0.7	0.0106882	103
NM	M	52	R	normal	21	no	good	57	1.5	-0.176091	-1.125	-0.66	0.536	42	1.028	0.177	0.714347	1.60232	0.641571	round	0.736842	0.0112556	103
KR	M	65	R	normal	15	no	good	77	0.6	0.221849	4.625	0.02	7.44	56	1.088	0.394	0.721767	1.63578	0.665128	oval	0.727273	0.00863803	92
TT	F	57	R	normal	19	no	good	55	0.9	0.0457575	0.75	-0.03	1.932	41	1.269	0.194	0.823102	2.12734	0.59652	round	0.745455	0.0108458	113
IY	M	47	R	normal	14	no	good	73	1.5	-0.176091	-7.25	1.6	4.399	51	1.642	0.587	0.798653	2.00284	0.819837	round	0.69863	0.0112306	84
IY	F	46	R	normal	13	no	good	51	1.5	-0.176091	-3.5	-0.02	2.316	36	0.907	0.259	0.733872	1.6911	0.536336	round	0.705882	0.0105164	86
CM	F	64	R	normal	14	no	good	77	1.5	-0.176091	1.525	-0.01	1.457	60	1.582	1.278	0.788332	1.95141	0.810697	round	0.779221	0.0105285	91
MN	M	73	R	normal	21	no	good	63	1.5	-0.176091	0	1.38	1.653	55	1.442	0.905	0.83273	2.1774	0.662258	round	0.873016	0.010512	111
TS	F	64	r	normal	15	no	good	83	1.5	-0.176091	-0.5	-0.26	0.847	68	1.618	1.029	0.772493	1.87378	0.863495	round	0.819277	0.0104036	99
HM	F	51	r	normal	19	no	good	67	1.5	-0.176091	0.5	0.31	1.087	57	1.417	1.258	0.780042	1.91058	0.741659	round	0.850746	0.0110695	103
MT	M	68	l	normal	16	no	good	62	1.5	-0.176091	-3.25	-0.12	0.075	50	1.708	1.844	0.879835	2.4307	0.702677	conus+	0.806452	0.0113335	111
IT	F	75	R	normal	17	no	good	57	1.5	-0.176091	-5.75	0.07	1.338	42	0.82	0.247	0.666508	1.395	0.587814	oval conus	0.736842	0.0103125	92
TM	M	73	R	normal	20	no	fair	54		-0.0791812	-1	0.05	0.794	45	0.807	0.178	0.626386	1.23201	0.655028	conus+	0.833333	0.0132945	96
		57.4167			16.5			66.5417	1.38261	-0.130077	-1.87391	0.100417	2.52422	48.9583	1.27704	0.545833	0.749678	1.78454	0.718372		0.738409	0.0109084	97.9167
		10.1507			2.97818			10.3124	0.234816	0.0941127	2.95934	0.550869	2.48747	8.24346	0.302335	0.448033	0.0811144	0.387402	0.0987247		0.0803936	0.00101872	8.75719
[truncated: 4 more columns]

## Sheet: Sheet2
name	gender	age	side	disease	IOP	Drug	quality of image	SS index	Decimal VA	logMar	Ref（S equivalent)	MD	GCC GLV	VD % 80μ	PLFI 50-250um mm2	RLFI flow area mm2	disc radius	Disc area	PLFI/UA	shape of disc	VDI/SS	PLFI/UA/SS	cpNFLT
MC	F	45	R	normal	17	no	good	60	1.5	-0.176091	-3	0.74	0.409	39	1.152	0.137	0.683116	1.46527	0.786202	obal + beta	0.65	0.0131034	111
BK	M	56	R	normal	14	no	good	68	1.5	-0.176091	-4.25	0	0.893	52	1.033	0.226	0.640086	1.28649	0.80296	myopic	0.764706	0.0118082	87
MR	F	55	R	normal	12	no	good	76	1.2	-0.0791812	-4	-0.85	1.492	57	1.144	0.298	0.659319	1.36496	0.838118	round +PPA	0.75	0.0110279	103
KN	F	47	R	normal	15	no	good	70	1.5	-0.176091	-2	-0.04	0.247	55	0.923	0.226	0.651041	1.3309	0.693514	round +PPA	0.785714	0.00990735	99
TM	F	69	R	normal	15	no	good	49	1.2	-0.0791812	2	-0.1	5.102	37	1.634	0.162	0.926163	2.69342	0.606663	large round	0.755102	0.0123809	88
IY	F	49	R	normal	21	no	good	76	1.2	-0.0791812	-3.25	-0.35	9.0273	48	1.185	0.516	0.671341	1.41519	0.837341	myopic	0.631579	0.0110176	90
GD	F	45	R	normal	19	no	good	70	1.5	-0.176091	-4.25	0.15	2.139	46	0.969	0.268	0.668483	1.40317	0.690579	round +PPA	0.657143	0.00986541	93
AC	F	49	R	normal	12	no	good	61	1.5	-0.176091	-2.25	-0.02	2.336	53	1.378	0.362	0.796154	1.99032	0.69235	oval+PPA	0.868852	0.01135	103
GA	F	54	R	normal	20	no	good	82	1.2	-0.0791812	-7.25	-0.05	5.384	50	1.825	1.017	0.828979	2.15783	0.845758	halo	0.609756	0.0103141	89
KM	F	72	L	normal	14	Tr	good	57	1.5	-0.176091	IOL+1	-0.22	6.946	35	1.142	0.613	0.788668	1.95307	0.58472	round	0.614035	0.0102582	98
NS	F	50	R	normal	14	no	good	82	1.5	-0.176091	-0.5	0.01	1.057	51	1.39	0.492	0.729632	1.67162	0.831529	emm nohalo	0.621951	0.0101406	105
TK	F	52	R	normal	19	no	good	70	1.5	-0.176091	0.625	0.81	1.675	49	1.546	0.433	0.81122	2.06636	0.748174	oval	0.7	0.0106882	103
NM	M	52	R	normal	21	no	good	57	1.5	-0.176091	-1.125	-0.66	0.536	42	1.028	0.177	0.714347	1.60232	0.641571	round	0.736842	0.0112556	103
KR	M	65	R	normal	15	no	good	77	0.6	0.221849	4.625	0.02	7.44	56	1.088	0.394	0.721767	1.63578	0.665128	oval	0.727273	0.00863803	92
TT	F	57	R	normal	19	no	good	55	0.9	0.0457575	0.75	-0.03	1.932	41	1.269	0.194	0.823102	2.12734	0.59652	round	0.745455	0.0108458	113
IY	M	47	R	normal	14	no	good	73	1.5	-0.176091	-7.25	1.6	4.399	51	1.642	0.587	0.798653	2.00284	0.819837	round	0.69863	0.0112306	84
IY	F	46	R	normal	13	no	good	51	1.5	-0.176091	-3.5	-0.02	2.316	36	0.907	0.259	0.733872	1.6911	0.536336	round	0.705882	0.0105164	86
CM	F	64	R	normal	14	no	good	77	1.5	-0.176091	1.525	-0.01	1.457	60	1.582	1.278	0.788332	1.95141	0.810697	round	0.779221	0.0105285	91
MN	M	73	R	normal	21	no	good	63	1.5	-0.176091	0	1.38	1.653	55	1.442	0.905	0.83273	2.1774	0.662258	round	0.873016	0.010512	111
TS	F	64	r	normal	15	no	good	83	1.5	-0.176091	-0.5	-0.26	0.847	68	1.618	1.029	0.772493	1.87378	0.863495	round	0.819277	0.0104036	99
HM	F	51	r	normal	19	no	good	67	1.5	-0.176091	0.5	0.31	1.087	57	1.417	1.258	0.780042	1.91058	0.741659	round	0.850746	0.0110695	103
MT	M	68	l	normal	16	no	good	62	1.5	-0.176091	-3.25	-0.12	0.075	50	1.708	1.844	0.879835	2.4307	0.702677	conus+	0.806452	0.0113335	111
IT	F	75	R	normal	17	no	good	57	1.5	-0.176091	-5.75	0.07	1.338	42	0.82	0.247	0.666508	1.395	0.587814	oval conus	0.736842	0.0103125	92
TM	M	73	R	normal	20	no	fair	54		-0.0791812	-1	0.05	0.794	45	0.807	0.178	0.626386	1.23201	0.655028	conus+	0.833333	0.0132945	96
		57.4167			16.5			66.5417	1.38261	-0.130077	-1.87391	0.100417	2.52422	48.9583	1.27704	0.545833	0.749678	1.78454	0.718372		0.738409	0.0109084	97.9167
		10.1507			2.97818			10.3124	0.234816	0.0941127	2.95934	0.550869	2.48747	8.24346	0.302335	0.448033	0.0811144	0.387402	0.0987247		0.0803936	0.00101872	8.75719
